# Supplementary material for: Impact of a Smart-Ring-Based Feedback System on the Quality of Chest Compressions in Adult Cardiac Arrest: A Randomized Preliminary Study
Source: Int J Environ Res Public Health. 2021 May 19;18(10):5408. doi: 10.3390/ijerph18105408 (PMC8158714; doi:10.3390/ijerph18105408)
Supplement: Supplementary file 1 [file ijerph-18-05408-s001.zip]

Archive with 1 entries (1 files):
- ijerph-1203621-supplementary.pdf
